# Supplementary material for: Quantitative analysis reveals reciprocal regulations underlying recovery dynamics of thymocytes and thymic environment in mice
Source: Commun Biol. 2019 Nov 29;2:444. doi: 10.1038/s42003-019-0688-8 (PMC6884561; doi:10.1038/s42003-019-0688-8)
Supplement: Supplementary file 3 — Supplementary Data 1 [file 42003_2019_688_MOESM3_ESM.xlsx]

## Sheet: Recovery of thymocytes & TECs
The number of thymocytes and TECs after irradiation (presented in Fig. 1b, Fig. 2b, c, Fig. 4b, d, and Fig. 5e, f, g, h)								The number of thymocytes and TECs without irradiation
Day	cTEC	mTEC	DN thymocyte (83.4% of DN cells)	DP thymocyte	CD4+SP thymocyte	DN cells (not presented in any figures)		Day	cTEC	mTEC	DN thymocyte (83.4% of DN cells)	DP thymocyte	CD4+SP thymocyte	DN cells (not presented in any figures)
0	61764	387965	8001419	196606023	25828842	9588280		1	19879	144623	7908608	155334014	27851039	9482744
0	13784	87652	6146036	150558787	16920933	7364933		1	36836	128947	5711135	142186404	24096203	6847884
0	15532	86451	7017139	129618612	17181902	8408795		4	21747	158215	8568053	171289834	30825480	10273445
0	27525	132420	8082935	209655575	20954602	9685962		7	26336	93137	4904086	99111800	17840773	5880199
1	19344	73363	3404646	2940632	17305461	4079864		7	131309	465637	5870727	103628025	28798986	7039241
1	21379	97862	3098643	2002001	21016153	3713173		7	73362	188595	4041662	100649857	15817730	4846118
1	16718	81350	2374087	1618457	18835369	2844922		7	24939	72367	35222816	179394077	33295741	42233592
1	16334	169060	4956083	2630555	15274845	5938985		9	20503	98252	7806245	180665351	25901763	9360006
1	23096	271505	8220953	8759500	22702110	9851351		11	50530	120423	4813799	116298443	16096202	5771941
1	17368	173264	10111206	4092326	18881282	12116484		13	70371	167710	8401855	121575224	22847607	10074167
4	5615	66537	307278	60071	1752011	368219		14	35266	149882	3525025	59146146	11559207	4226649
4	8405	72326	363833	93148	1990792	435989		14	37120	84624	7958904	158041105	16351813	9543050
4	7997	83108	511071	108846	2309573	612427		14	27356	85098
7	13217	80257	1761635	2832806	903313	2111007		15	45612	99787	6533388	113854506	16938859	7833798
7	7687	37300	1097276	2454205	741966	1314890		17	37932	118055	5651163	111881947	16584529	6775975
7	12119	42114	1717014	2508419	740533	2057536		19	157438	272472	5739052	160363625	19799032	6881357
7	7137	37703
7	3686	20648
7	22503	116216
9	27419	62361	1990728	12336676	854943	2385534
9	17842	72963	2034404	25275532	1604016	2437871
9	7628	26872	963962	4126314	470134	1155137
11	10881	35978	2390825	104025915	4133617	2864979
11	16331	35090	1762112	43642040	2218426	2111579
11	15311	41289	2606805	91264827	4825256	3123793
12	55384	120442	5071242	211012029	9909128	6076982
12	66685	118503	5691910	165638391	8163724	6820742
13	48969	91213	2961497	223694261	17567158	3548828
13	70531	98299	4029826	216815114	14412065	4829031
13	83151	110517	3142259	131761277	14129691	3765439
14	36862	68396	1293582	140426889	14839828	1550128
14	62257	92312	2027367	229768840	21977299	2429439
14	57319	54802	1275398	183708317	19047708	1528338
14	63229	62568
14	39668	55358
14	48585	75103
15	47563	73366	1472937	132288224	23093360	1765053
15	50805	69338	1462213	99476963	23952787	1752202
15	49279	37991	1786160	118910325	18702508	2140396
17	40624	40728	1422913	43013053	32485692	1705109
17	28214	68169	1390129	67624903	23652842	1665823
17	36046	69536	1467357	67106729	16317167	1758367
19	54064	43031	693850	39168138	17565471	831455
19	134919	125298	1563530	45246998	18472116	1873614
19	54382	54524	1031210	31465933	22949956	1235722
19	19447	30026	1334246	74437926	19455372	1598857
19	32097	24764	1649784	54195739	24814481	1976974
19	20268	36734	1653030	45110137	22049258	1980863
49	20371	29811	2527133	88271115	13524176	3028320
49	41188	37932	3993022	74931270	16191071	4784927
49	37744	44607	3931294	69200515	10210697	4710957

## Sheet: Recovery of DN subpopulations
The result of additional experiment presented in Supplementary Fig. 4b																	The number of cells presented in Fig. 4a, and Supplementary Fig. 5
	The numver of cells				Proportion of cells [%]					Average proportion of cells not presented in any figures								Original Experiment	Estimate of proportions of DN subpopulations using average proportions in the additional experiment
Day	DN1	DN2	DN3	DN4	DN1	DN2	DN3	DN4		Value of Day 12 and 14 are averages of Day 11 and 13, and Day 13 and 15 for each							Day	DN	DN1	DN2	DN3	DN4
0	451542	202358	1575381	1113804	0.135067	0.0605303	0.471236	0.333167		Day	DN1	DN2	DN3	DN4			0	8001419	1032863	541059	3757231	2670265
0	336005	192643	1358018	910012	0.120144	0.0688828	0.485583	0.32539		0	0.129085	0.0676204	0.469571	0.333724			0	6146036	793361	415597	2885998	2051080
0	429993	220098	1745478	1246250	0.118071	0.0604363	0.479287	0.342205		1	0.353655	0.123721	0.222706	0.299918			0	7017139	905807	474502	3295042	2341787
0	448539	252813	1386394	1047637	0.143057	0.0806323	0.442177	0.334134		4	0.376038	0.154775	0.416306	0.0528808			0	8082935	1043385	546571	3795509	2697469
1	56801	23389	33764	61901	0.322999	0.133002	0.191999	0.352		5	0.154262	0.0654314	0.579033	0.201273			1	3404646	1204070	421227	758235	1021114
1	12092	3795	8619	7654	0.375995	0.118004	0.268004	0.237998		7	0.0530821	0.0262778	0.683105	0.237535			1	3098643	1095850	383368	690087	929338
1	84546	27955	40455	74546	0.371628	0.122878	0.177823	0.327672		9	0.0562886	0.00851624	0.449398	0.485797			1	2374087	839608	293725	528724	712031
1	50931	17915	37458	41752	0.343998	0.121002	0.252999	0.282001		11	0.0870641	0.00907653	0.304544	0.599315			1	4956083	1752743	613173	1103750	1486417
4	19222	17044	53026	5350	0.203102	0.180089	0.56028	0.0565288		12	0.131005	0.0129356	0.277735	0.578324			1	8220953	2907381	1017106	1830856	2465610
4	91339	30286	32049	6554	0.570056	0.189018	0.200021	0.0409042		13	0.174946	0.0167946	0.250926	0.557333			1	10111206	3575878	1250971	2251827	3032530
4	32048	11115	44182	5344	0.345758	0.119917	0.476669	0.0576552		14	0.261459	0.0166718	0.229213	0.492657			4	307278	115548	47559	127922	16249
4	67838	22906	75414	9938	0.385233	0.130077	0.428255	0.0564351		15	0.347971	0.016549	0.2075	0.42798			4	363833	136815	56312	151466	19240
5	76917	32596	208715	97290	0.185111	0.0784467	0.502301	0.234141		17	0.344823	0.0162779	0.239566	0.399334			4	511071	192182	79101	212762	27026
5	31897	15188	181724	63794	0.109011	0.0519065	0.62106	0.218022		19	0.400355	0.0586632	0.265597	0.275385			7	1761635	93511	46292	1203381	418450
5	77368	35003	396200	115428	0.123987	0.0560946	0.634937	0.184981		49	0.168333	0.0222853	0.419698	0.389684			7	1097276	58246	28834	749555	260642
5	48864	18490	137017	41252	0.198939	0.075278	0.557835	0.167948									7	1717014	91143	45119	1172901	407851
7	33105	19152	383586	111628	0.060469	0.0349827	0.700651	0.203898									9	1990728	112055	16954	894629	967091
7	35068	17054	406025	106165	0.0621429	0.0302209	0.719504	0.188132									9	2034404	114514	17325	914257	988308
7	9394	3733	160311	70517	0.0385071	0.015302	0.657133	0.289057									9	963962	54260	8209	433202	468290
7	21580	10369	276076	113381	0.0512095	0.0246057	0.655131	0.269054									11	2390825	208155	21700	728111	1432858
9	43914	4728	390045	474600	0.0480835	0.0051769	0.427078	0.519661									11	1762112	153417	15994	536641	1056061
9	85517	14135	715233	597912	0.0605303	0.010005	0.506253	0.423212									11	2606805	226959	23661	793887	1562298
9	65518	14186	527752	595074	0.0544835	0.0117968	0.438868	0.494852									12	5071242	664359	65599	1408461	2932823
9	81706	9330	560082	665509	0.0620571	0.00708629	0.425392	0.505465									12	5691910	745669	73628	1580842	3291771
11	153078	19615	610694	1239588	0.0756697	0.00969612	0.301879	0.612755									13	2961497	518102	49737	743116	1650541
11	53328	4201	200780	453534	0.0749154	0.00590158	0.282057	0.637126									13	4029826	705002	67679	1011187	2245957
11	108537	13088	364983	576737	0.102071	0.0123083	0.34324	0.54238									13	3142259	549726	52773	788474	1751286
11	99867	8775	303988	632003	0.0956001	0.00840008	0.291	0.605									14	1293582	338218	21566	296506	637292
13	154391	10138	143789	354504	0.23293	0.0152952	0.216935	0.53484									14	2027367	530073	33800	464699	998796
13	52120	2008	103468	228556	0.134973	0.00520002	0.267946	0.591881									14	1275398	333464	21263	292338	628333
13	65306	8187	142443	257438	0.137959	0.017295	0.30091	0.543836									15	1472937	512540	24376	305634	630387
13	53984	8181	60662	155551	0.193923	0.0293881	0.217912	0.558776									15	1462213	508808	24198	303409	625797
15	102317	3504	72533	172046	0.292001	0.01	0.207001	0.490999									15	1786160	621532	29559	370628	764440
15	140454	6852	33265	103777	0.493951	0.0240972	0.116987	0.364965									17	1422913	490653	23162	340881	568217
15	98202	3972	55446	118339	0.355857	0.0143934	0.200921	0.428828									17	1390129	479348	22628	333027	555125
15	82034	5808	100081	140113	0.250076	0.0177054	0.305092	0.427127									17	1467357	505978	23886	351528	585965
17	203520	7479	70215	227434	0.40012	0.0147037	0.138042	0.447134									19	693850	277786	40703	184285	191076
17	126539	7666	204773	185871	0.241096	0.0146061	0.390156	0.354142									19	1563530	625967	91722	415269	430572
17	122964	4859	87265	115361	0.372112	0.0147042	0.26408	0.349104									19	1031210	412850	60494	273887	283980
17	122169	7043	55410	149206	0.365964	0.0210977	0.165984	0.446955									19	1334246	534172	78271	354372	367431
19	107320	3453	175539	129782	0.257922	0.00829861	0.421873	0.311905									19	1649784	660499	96782	438178	454325
19	60987	19046	2546	16184	0.617509	0.192845	0.0257789	0.163867									19	1653030	661798	96972	439040	455219
19	170254	5615	217950	210705	0.281633	0.0092883	0.360532	0.348547									49	2527133	425401	56318	1060632	984783
19	89897	4900	51428	56084	0.444355	0.0242204	0.254205	0.27722									49	3993022	672159	88986	1675862	1556016
49	316584	113066	1471595	1575964	0.0910454	0.0325163	0.423212	0.453227									49	3931294	661768	87610	1649954	1531962
49	390544	69794	1048170	1010376	0.155046	0.0277083	0.416125	0.40112
49	308112	21001	666809	536513	0.20106	0.0137043	0.43513	0.350105
49	305098	20520	545396	477896	0.226181	0.0152123	0.404323	0.354283

## Sheet: Ki67+ in DP
Proportion of Ki67+ cells in DP thymocytes presented in Fig. 4c
Day	Proportion of Ki67+ cells[%]
0	15.1
0	14.4
0	12.1
4	11.9
4	4.94
4	10.8
7	50.8
7	41.7
7	40.7
11	18.8
11	16.8
11	23.2
13	9.2
13	10.5
13	9.53
17	10.1
17	9.31
17	7.03
19	7.61
19	7.77
19	10.3
